# Supplementary material for: MicroRNA-4476 promotes glioma progression through a miR-4476/APC/β-catenin/c-Jun positive feedback loop
Source: Cell Death Dis. 2020 Apr 23;11(4):269. doi: 10.1038/s41419-020-2474-4 (PMC7181615; doi:10.1038/s41419-020-2474-4)
Supplement: Supplementary file 4 — Supplementary Table 1 [file 41419_2020_2474_MOESM4_ESM.xlsx]

## Sheet: 1
Supplementary Table 1: The primers used in this study
Primer name	Sequence (5’-3’)
miR-4476	CAGGAAGGATTTAGGGACAGGC
APC	Forward	AAAATGTCCCTCCGTTCTTATGG
	Reverse	CTGAAGTTGAGCGTAATACCAGT
c-Jun	Forward	CTGCGTCTTAGGCTTCTCC
	Reverse	CTCGCCCAAGTTCAACAA
ARF	Forward	ATCTGTTTCACAGTCTGGGACG
	Reverse	CCTGCTTGTTGGCAAATACC
ChIP-c-Jun-A	Forward	CTGAGCCTCTTAACAAGGACAA
	Reverse	CCAGCACTGGGATCTTTCTATT
ChIP-c-Jun-B	Forward	GACAGCACTGTGAGGAAGATAG
	Reverse	CCATGTGATCTCCAGCAAGT
