# Supplementary material for: MicroRNA-4476 promotes glioma progression through a miR-4476/APC/β-catenin/c-Jun positive feedback loop
Source: Cell Death Dis. 2020 Apr 23;11(4):269. doi: 10.1038/s41419-020-2474-4 (PMC7181615; doi:10.1038/s41419-020-2474-4)
Supplement: Supplementary file 5 — Supplementary Table 2 [file 41419_2020_2474_MOESM5_ESM.xlsx]

## Sheet: 1
Supplementary Table 2: The sequences used in this study
gene	sequence
siAPC1	5'-GTTTGACAATAGTCAGTAA-3'
siAPC2	5'-GGATCAGCCTATTGATTAT-3'
siAPC3	5'-GTACGCCAGTCAACTTTCA-3'
miR-4476 mimics	Sense	5'-CAGGAAGGAUUUAGGGACAGGC-3'
	Anti-sense	3'-GUCCUUCCUAAAUCCCUGUCCG-5'
miR-4476 inhibitor	3'-GUCCUUCCUAAAUCCCUGUCCG-5'
EMSA probe sequence mut A	5'-TAAATGAGGACTTCATAGTAAGGCAAACCTGACACACAGAGAGGCGA-3'
EMSA probe sequence mut B	5'-TAAATGAGGTGACGCAAGTAAGGCAAACCCTTGTGTCAGAGAGGCGA-3'
EMSA probe sequence mut AB	5'-TAAATGAGGACTTCATAGTAAGGCAAACCCTTGTGTCAGAGAGGCGA-3'
