# Supplementary material for: MicroRNA-4476 promotes glioma progression through a miR-4476/APC/β-catenin/c-Jun positive feedback loop
Source: Cell Death Dis. 2020 Apr 23;11(4):269. doi: 10.1038/s41419-020-2474-4 (PMC7181615; doi:10.1038/s41419-020-2474-4)
Supplement: Supplementary file 6 — Supplementary Table 3 [file 41419_2020_2474_MOESM6_ESM.xlsx]

## Sheet: 1
Supplementary Table 3: The antibodies used in this study
Name of antibody	Cat. No	Company	Dilution
APC	ER1802-39	HUABIO	1:500 (WB); 1:200 (IHC)
c-Jun	9165	CST	1:1000 (WB)
β-catenin	17565-1-AP	PTG	1:1000 (WB)
c-Myc	10828-1-AP	PTG	1:1000 (WB)
CCND1	26939-1-AP	PTG	1:1000 (WB)
N-cadherin	66219-1-Ig	PTG	1:1000 (WB)
E-cadherin	60335-1-Ig	PTG	1:1000 (WB)
Snail	3879	CST	1:500 (WB）
Slug	9585	CST	1:500 (WB
Ki67	9449	CST	1:400 (IHC)
