# Supplementary material for: MicroRNA-4476 promotes glioma progression through a miR-4476/APC/β-catenin/c-Jun positive feedback loop
Source: Cell Death Dis. 2020 Apr 23;11(4):269. doi: 10.1038/s41419-020-2474-4 (PMC7181615; doi:10.1038/s41419-020-2474-4)
Supplement: Supplementary file 7 — Supplementary Table 4 [file 41419_2020_2474_MOESM7_ESM.xlsx]

## Sheet: SP1_RNA_3.4 VS SP1-NC_RNA_3.4 差
systematic_name	FC ([si-c-Jun_RNA_3.4] vs [si-NC_RNA_3.4])	Log FC ([si-c-Jun_RNA_3.4] vs [si-NC_RNA_3.4])	FC (abs) ([si-c-Jun_RNA_3.4] vs [si-NC_RNA_3.4])	Regulation ([si-c-Jun_RNA_3.4] vs [si-NC_RNA_3.4])	si-NC_RNA_3.4.txt:gTotalProbeSignal(raw)	si-c-Jun_RNA_3.4.txt:gTotalProbeSignal(raw)	si-NC_RNA_3.4.txt:gTotalProbeSignal(normalized)	si-c-Jun_RNA_3.4.txt:gTotalProbeSignal(normalized)	si-NC_RNA_3.4.txt:gFEFlags	si-c-Jun_RNA_3.4.txt:gFEFlags	active_sequence	chr	control_type	mirbase accession No	start	stop	strand
hsa-miR-4476	-28.6801	-4.84198	28.6801	down	2.41833	0.1	1.52009	-3.32189	Detected	Not Detected	GCCTGTCCCTAAATCC		0	MIMAT0019003
hsa-miR-3675-3p	-16.4557	-4.04052	16.4557	down	1.3733	0.1	0.718628	-3.32189	Detected	Not Detected	TTGGGGGAGTTCCTTA		0	MIMAT0018099
hsa-miR-7974	-14.3531	-3.84329	14.3531	down	1.19932	0.1	0.521406	-3.32189	Detected	Not Detected	GGGCTCAGGAGAGC		0	MIMAT0031177
hsa-miR-634	-11.4538	-3.51775	11.4538	down	1	0.1	0.195863	-3.32189	Detected	Not Detected	GTCCAAAGTTGGGGTGCT		0	MIMAT0003304
hsa-miR-6732-3p	-11.4538	-3.51775	11.4538	down	1	0.1	0.195863	-3.32189	Detected	Not Detected	CTGGGAGGGAGAGG		0	MIMAT0027366
hsa-miR-6805-5p	-11.4538	-3.51775	11.4538	down	1	0.1	0.195863	-3.32189	Detected	Not Detected	ACACTCCACAAGCCG		0	MIMAT0027510
hsa-miR-933	-6.02794	-2.59167	6.02794	down	1.47311	1	0.930702	-1.66096	Detected	Detected	GGGAGAGGTCTCCCT		0	MIMAT0004976
hsa-miR-149-5p	-4.28934	-2.10076	4.28934	down	1.23733	1.21543	0.580525	-1.52023	Detected	Detected	GGGAGTGAAGACACGGAG	chr2	0	MIMAT0000450	241395438	241395454	-
hsa-miR-338-5p	-3.6221	-1.85683	3.6221	down	1	1	0.195863	-1.66096	Detected	Detected	CACTCAGCACCAGGA		0	MIMAT0004701
hsa-miR-513c-5p	-3.6221	-1.85683	3.6221	down	1	1	0.195863	-1.66096	Detected	Detected	ATAAACGACACCTCCTTGA	chrX	0	MIMAT0005789	146271256	146271239	+
hsa-miR-1972	-3.2844	-1.71563	3.2844	down	1	1.21621	0.195863	-1.51977	Detected	Detected	TGAGCCACTGTGCC		0	MIMAT0009447
hsa-miR-663a	-3.23045	-1.69174	3.23045	down	21.5408	10.365	4.7727	3.08097	Detected	Detected	GCGGTCCCGCGGC	chr20	0	MIMAT0003326	26188857	26188846	+
hsa-miR-451b	-3.18566	-1.67159	3.18566	down	2.98398	1.25534	1.83563	0.164039	Detected	Detected	AATGGTAATGGTTCTCTTGC		0	MIMAT0019840
hsa-miR-6765-3p	-2.68373	-1.42424	2.68373	down	2.56256	1.31355	1.62097	0.196736	Detected	Detected	CTGGGCGGGCC		0	MIMAT0027431
hsa-miR-4778-5p	-2.552	-1.35163	2.552	down	2.51269	1.36735	1.57732	0.225691	Detected	Detected	CCTCTTCTTCCTTTACAG		0	MIMAT0019936
hsa-miR-1825	-2.47561	-1.30779	2.47561	down	2.77438	1.60114	1.72174	0.413952	Detected	Detected	GGAGAGGAGGGCAC		0	MIMAT0006765
hsa-miR-33b-3p	-2.3934	-1.25906	2.3934	down	2.6915	1.61276	1.69742	0.438357	Detected	Detected	GGGCTGCACTGCCG	chr17	0	MIMAT0004811	17717224	17717212	+
hsa-miR-4664-3p	-2.25987	-1.17624	2.25987	down	2.31161	1.43256	1.44912	0.272882	Detected	Detected	GACGGGGCTCACA		0	MIMAT0019738
hsa-miR-4534	-2.21119	-1.14482	2.21119	down	2.36217	1.52092	1.47898	0.334161	Detected	Detected	AGACCCCTCCTCCAT		0	MIMAT0019073
hsa-miR-6858-3p	-2.20998	-1.14403	2.20998	down	2.19635	1.32817	1.34875	0.20472	Detected	Detected	AGGGGTGAGCAGGG		0	MIMAT0027617
hsa-miR-718	-2.20689	-1.14202	2.20689	down	7.25413	4.80552	3.17613	2.03411	Detected	Detected	CGACGCCCGGC		0	MIMAT0012735
hsa-miR-1306-3p	-2.17715	-1.12244	2.17715	down	2.13455	1.31818	1.32171	0.199274	Detected	Detected	CACCACCAGAGCCA	chr22	0	MIMAT0005950	20073640	20073652	-
hsa-miR-6824-3p	-2.1697	-1.11749	2.1697	down	2.35251	1.53735	1.4691	0.351601	Detected	Detected	CTGGGGTGGCAAGA		0	MIMAT0027549
hsa-miR-6813-3p	-2.16235	-1.1126	2.16235	down	2.91316	1.95897	1.7968	0.684201	Detected	Detected	CTGGGGAGAGGGG		0	MIMAT0027527
hsa-miR-2116-3p	-2.06257	-1.04444	2.06257	down	2.40219	1.62369	1.51164	0.4672	Detected	Detected	GGGAGTTCTTGGCATG	chr15	0	MIMAT0011161	59463452	59463438	+
hsa-miR-328-5p	-2.04344	-1.031	2.04344	down	3.34353	2.46994	1.98077	0.949775	Detected	Detected	CCCTGAGCCCCTC		0	MIMAT0026486
hsa-miR-4701-5p	-2.01816	-1.01304	2.01816	down	2.80347	1.98111	1.752	0.738958	Detected	Detected	AAGGGGTAGGTGTGGT		0	MIMAT0019798
hsa-miR-3156-5p	-2.0085	-1.00612	2.0085	down	1.97695	1.31397	1.20308	0.196966	Detected	Detected	TGTCTCCCACTTCCAG	chr10	0	MIMAT0015030	45659475	45659490	-
hsa-miR-2392	2.00146	1.00106	2.00146	up	1.60506	4.72047	1.01804	2.0191	Detected	Detected	CACCTCTCACCCCC		0	MIMAT0019043
hsa-miR-4746-3p	2.05152	1.03669	2.05152	up	4.20126	12.968	2.37072	3.40741	Detected	Detected	TCGGCCCGCAGG		0	MIMAT0019881
hsa-miR-3125	2.19176	1.13209	2.19176	up	1	2.93556	0.195863	1.32795	Detected	Detected	TCTCTCCACAGCTTCC		0	MIMAT0014988
hsa-miR-937-5p	2.23837	1.16245	2.23837	up	5.30045	18.3024	2.72967	3.89211	Detected	Detected	CCAGCCCCACCC		0	MIMAT0022938
hsa-miR-6858-5p	2.3183	1.21307	2.3183	up	1.75598	6.09396	1.1123	2.32537	Detected	Detected	GTCCCTGCCAGCC		0	MIMAT0027616
hsa-miR-5684	2.43365	1.28312	2.43365	up	1	3.28946	0.195863	1.47898	Detected	Detected	CTGTTGCTCAGGCTAG		0	MIMAT0022473
hsa-miR-887-3p	3.13597	1.64891	3.13597	up	0.1	1	-3.30988	-1.66096	Not Detected	Detected	CCTCGGGATGGCGC	chr5	0	MIMAT0004951	15935347	15935359	-
hsa-miR-7845-5p	3.47151	1.79556	3.47151	up	0.1	1.22544	-3.30988	-1.51431	Not Detected	Detected	CCACGACCCTCCC		0	MIMAT0030420
hsa-miR-3652	4.83319	2.27298	4.83319	up	1.01901	7.28603	0.272882	2.54586	Detected	Detected	TCCTCACACCTCCAGC		0	MIMAT0018072
hsa-miR-3682-3p	11.0946	3.47179	11.0946	up	0.1	1.25165	-3.30988	0.161916	Not Detected	Detected	CTACCTCCACCTGTATC	chr2	0	MIMAT0018110	54076328	54076313	+
hsa-miR-6086	11.1585	3.48008	11.1585	up	0.1	1.26611	-3.30988	0.170201	Not Detected	Detected	CTCTGCCCTTCCCA		0	MIMAT0023711
hsa-miR-145-5p	11.4022	3.51124	11.4022	up	0.1	1.32201	-3.30988	0.201367	Not Detected	Detected	AGGGATTCCTGGGAAAAC	chr5	0	MIMAT0000437	148810230	148810246	-
hsa-miR-1183	11.452	3.51752	11.452	up	0.1	1.33357	-3.30988	0.207647	Not Detected	Detected	TGCCCACTCTCACCA		0	MIMAT0005828
hsa-miR-6801-3p	12.4865	3.6423	12.4865	up	0.1	1.51815	-3.30988	0.332425	Not Detected	Detected	GGCCAGTGAGTGGC		0	MIMAT0027503
hsa-miR-132-3p	12.8217	3.68052	12.8217	up	0.1	1.55863	-3.30988	0.370642	Not Detected	Detected	CGACCATGGCTGTAGA	chr17	0	MIMAT0000426	1953281	1953267	+
hsa-miR-1469	15.7895	3.9809	15.7895	up	0.1	1.93021	-3.30988	0.671021	Not Detected	Detected	GGAGCCCGCGC		0	MIMAT0007347
